# Supplementary material for: Cellulosic/Polyvinyl Alcohol Composite Hydrogel: Synthesis, Characterization and Applications in Tissue Engineering
Source: Polymers (Basel). 2021 Oct 19;13(20):3598. doi: 10.3390/polym13203598 (PMC8539384; doi:10.3390/polym13203598)
Supplement: Supplementary file 1 [file polymers-13-03598-s001.zip]

Archive with 1 entries (1 files):
- polymers-1411614-supplementary.pdf
